# Supplementary material for: Silencing miR-146a-5p Protects against Injury-Induced Osteoarthritis in Mice
Source: Biomolecules. 2023 Jan 7;13(1):123. doi: 10.3390/biom13010123 (PMC9856058; doi:10.3390/biom13010123)
Supplement: Supplementary file 1 [file biomolecules-13-00123-s001.zip]

Archive with 1 entries (1 files):
- biomolecules-2136633-supplementary.pdf
